# Supplementary material for: Applying Computerized Adaptive Testing to the Negative Acts Questionnaire-Revised: Rasch Analysis of Workplace Bullying
Source: J Med Internet Res. 2014 Feb 17;16(2):e50. doi: 10.2196/jmir.2819 (PMC3958675; doi:10.2196/jmir.2819)
Supplement: Supplementary file 1 [file jmir_v16i2e50_app1.zip]

Archive with 31 entries (30 files):
- bullying/
- bullying/1.jpg
- bullying/10.jpg
- bullying/11.jpg
- bullying/12.jpg
- bullying/13.jpg
- bullying/14.jpg
- bullying/15.jpg
- bullying/16.jpg
- bullying/17.jpg
- bullying/18.jpg
- bullying/19.jpg
- bullying/2.jpg
- bullying/20.jpg
- bullying/2003_cat_bully3.xls
- bullying/21.jpg
- bullying/22.jpg
- bullying/3.jpg
- bullying/4.jpg
- bullying/5.jpg
- bullying/6.jpg
- bullying/7.jpg
- bullying/8.jpg
- bullying/9.jpg
- bullying/cat.jpg
- bullying/Figure2.JPG
- bullying/Figure2.TIF
- bullying/gossip.jpg
- bullying/nopic.jpg
- bullying/report.jpg
- bullying/wrightmap.tif
