# Supplementary material for: Applying Computerized Adaptive Testing to the Negative Acts Questionnaire-Revised: Rasch Analysis of Workplace Bullying
Source: J Med Internet Res. 2014 Feb 17;16(2):e50. doi: 10.2196/jmir.2819 (PMC3958675; doi:10.2196/jmir.2819)
Supplement: Supplementary file 1 [file jmir_v16i2e50_app1.zip › bullying/2003_cat_bully3.xls]

## Sheet: simulation
F欄=Yi	3.78	2.76	2.22	1.58	0.67	0.42	-0.3	-0.63	-0.71	-0.95	-1.08	-1.1	-1.1	-1.1	-1.1	-1.12	-1.12	-1.12																							F欄=Yi
-4.93	2	1	1	1	1	1	1	2	1	1	1	2	2	2	1	1	1	1	1	1	1	1																			-0.327071
-2.9	2	2	2	2	2	2	2	4	1	1	1	4	2	2	1	1	1	2	1	1	1	1																			1.36911
0.79	4	4	3	3	5	3	4	3	2	3	5	5	4	4	4	3	3	2	3	2	3	1																			-0.667567
-4.04	2	2	1	2	2	1	2	1	1	1	2	2	1	1	1	2	2	1	1	1	1	1																			-0.721609
-4.23	2	2	1	1	1	1	1	1	1	1	2	2	2	2	1	2	1	1	1	1	2	1																			-0.391875
-5.23	1	2	2	1	1	1	1	2	2	1	1	1	1	1	1	1	1	1	1	1	1	1																			0.427484
-4.44	1	2	1	1	1	1	1	2	2	1	1	1	1	2	1	1	2	1	3	1	1	1																			0.311053
-6.87	2	1	1	1	1	1	1	1	1	1	1	1	1	1	1	1	1	1	1	1	1	1																			-1.38831
-5.6	2	1	1	2	2	1	1	1	1	1	1	1	1	1	1	1	1	1	1	1	1	1																			0.754965
-4.44	1	2	2	1	1	1	1	2	1	1	1	1	1	1	1	2	2	1	2	1	2	1																			2.49736
-4.67	2	2	2	1	2	1	2	2	1	1	1	1	1	1	1	1	1	1	1	1	1	1																			-0.487112
-3.85	3	1	2	3	3	1	1	1	1	1	1	1	1	1	1	2	1	2	1	1	2	1																			-0.135162
-5.6	1	2	1	1	1	1	1	2	1	1	1	2	1	1	1	1	1	1	1	1	1	1																			2.56921
-2.35	2	3	1	2	2	1	1	4	1	1	2	3	3	3	2	2	3	2	1	1	1	1																			-0.643668
-4.93	2	3	1	1	1	1	1	3	1	1	1	1	1	1	1	1	1	1	1	1	1	1																			-0.946281
-4.44	2	2	3	3	1	1	1	2	1	1	1	1	1	1	1	1	1	1	1	1	1	1																			-0.350242
-3.35	2	2	1	1	2	1	2	3	2	1	2	1	1	2	2	1	2	2	1	2	1	1																			-1.51866
-5.6	3	2	1	1	1	1	1	1	1	1	1	1	1	1	1	1	1	1	1	1	1	1																			0.0342402
-2.0961e-13	3	3	2	3	3	3	3	3	3	3	3	3	3	3	3	3	3	3	3	3	3	2																			-0.00577529
-6.09	1	1	1	1	1	1	1	1	1	1	1	2	1	2	1	1	1	1	1	1	1	1																			-0.893606
-4.04	3	2	2	2	1	1	1	4	1	2	1	1	1	1	1	1	1	1	1	1	1	1																			-1.10511
-6.09	2	1	1	1	2	1	1	1	1	1	1	1	1	1	1	1	1	1	1	1	1	1																			1.30444
-3.85	3	2	3	2	2	2	1	2	1	1	2	1	1	1	1	1	1	1	1	1	1	1																			0.618925
-4.93	2	2	1	1	2	1	2	2	1	1	1	1	1	1	1	1	1	1	1	1	1	1																			0.86234
-3.51	2	2	2	1	2	1	1	1	1	2	1	2	2	2	1	1	2	2	2	1	2	1																			-0.113885
-3.51	2	2	2	1	2	2	1	2	2	1	2	2	2	2	1	1	1	2	1	1	1	1																			0.56541
-3.85	2	2	1	1	1	1	2	1	1	1	2	2	2	1	1	2	2	2	1	2	1	1																			0.760469
-4.44	2	2	1	1	2	1	1	3	1	1	1	2	1	1	1	1	1	1	1	1	2	1																			0.00187356
-1.84	3	2	2	3	2	1	2	2	2	1	2	3	2	2	2	2	2	2	4	1	3	1																			-3.01574
-1.84	3	2	2	3	2	1	2	2	2	1	2	3	2	2	2	2	2	2	4	1	3	1																			-2.0146
-10	1	1	1	1	1	1	1	1	1	1	1	1	1	1	1	1	1	1	1	1	1	1																			1.50404
-10	1	1	1	1	1	1	1	1	1	1	1	1	1	1	1	1	1	1	1	1	1	1																			-0.233709
-6.87	1	1	1	1	1	1	1	2	1	1	1	1	1	1	1	1	1	1	1	1	1	1																			0.618925
-4.44	2	1	2	2	2	2	1	1	1	1	1	2	1	2	1	1	1	1	1	1	1	1																			2.17537
-3.85	2	1	2	2	1	1	1	2	2	1	2	2	1	2	1	1	1	2	2	1	1	1																			-0.066334
-4.67	2	2	1	1	1	1	1	2	1	1	2	1	2	1	1	1	1	1	2	1	1	1																			0.304876
-3.51	3	3	3	2	3	1	2	3	1	1	1	1	1	1	1	1	1	1	1	1	1	1																			-0.089201
-4.67	2	2	1	1	3	1	2	1	1	2	1	1	1	1	1	1	1	1	1	1	1	1																			0.678313
-3.85	2	2	1	1	2	2	2	2	1	1	1	2	2	2	2	1	1	1	1	1	1	1																			0.933669
-2.22	2	2	2	1	2	2	2	3	1	1	2	3	2	2	2	2	2	3	2	2	2	1																			1.34057
-6.09	2	1	2	1	1	1	1	1	1	1	1	1	1	1	1	1	1	1	1	1	1	1																			-0.305197
-4.67	2	2	1	1	1	1	1	2	1	1	1	1	2	1	1	1	2	2	1	1	1	1																			2.43348
-4.67	1	1	1	1	1	1	2	2	1	1	1	3	2	2	1	1	1	1	1	1	1	1																			-0.275911
-2.09	3	1	2	2	2	2	2	2	1	2	2	3	3	2	2	2	2	2	2	2	2	1																			-1.41903
-2.22	2	2	2	2	2	2	2	2	2	1	2	2	2	2	2	2	2	2	2	2	2	2																			-1.02266
-4.67	3	2	1	1	1	1	2	1	1	1	2	1	2	1	1	1	1	1	1	1	1	1																			-1.50025
-6.09	2	1	1	1	1	1	1	1	1	1	1	1	1	2	1	1	1	1	1	1	1	1																			2.50257
-4.93	1	1	3	2	1	1	1	2	1	1	1	1	1	1	1	2	1	1	1	1	1	1																			1.42662
-2.9	3	2	2	2	3	1	2	2	2	1	2	1	2	2	1	1	2	2	1	2	1	1																			0.538505
-6.09	2	1	1	1	1	1	1	2	1	1	1	1	1	1	1	1	1	1	1	1	1	1																			0.848881
-6.09	2	1	2	1	1	1	1	1	1	1	1	1	1	1	1	1	1	1	1	1	1	1																			1.52108
-1.84	2	2	2	3	2	1	3	2	2	2	3	2	2	2	2	2	2	2	2	2	2	2																			1.0035
-4.93	1	2	1	1	2	1	1	2	2	1	1	2	1	1	1	1	1	1	1	1	1	1																			0.206044
-4.93	3	2	1	2	1	1	1	2	1	1	1	1	1	1	1	1	1	1	1	1	1	1																			1.32073
-2.09	3	3	2	2	3	2	1	3	2	1	2	2	2	2	2	2	2	2	1	2	2	1																			0.511636
-10	1	1	1	1	1	1	1	1	1	1	1	1	1	1	1	1	1	1	1	1	1	1																			-1.62889
-10	1	1	1	1	1	1	1	1	1	1	1	1	1	1	1	1	1	1	1	1	1	1																			1.74598
-3.51	3	1	2	2	2	2	1	1	1	2	2	1	2	1	1	2	2	2	1	1	1	1																			-2.57547
-6.09	2	1	1	1	1	1	1	1	1	1	2	1	1	1	1	1	1	1	1	1	1	1																			-0.700725
-2.35	2	2	2	2	2	1	2	2	2	1	2	2	2	2	2	2	2	2	2	2	2	2																			-0.161383
-3.2	2	2	2	1	2	2	1	3	1	1	2	1	1	2	1	1	1	2	3	2	2	1																			-0.602975
-3.35	2	2	2	1	3	1	2	3	1	1	2	2	1	1	1	2	1	2	1	1	2	1																			-0.533383
-6.09	1	1	1	1	1	1	1	2	1	1	2	1	1	1	1	1	1	1	1	1	1	1																			1.97168
-3.05	3	3	2	2	2	2	3	3	1	1	1	1	1	1	1	2	2	1	2	1	1	1																			-2.06934
-3.85	2	2	2	1	2	2	2	1	1	2	1	1	2	2	1	2	1	1	1	1	1	1																			-0.0762282
1.22	3	4	4	4	3	3	2	4	3	3	3	4	5	5	3	3	4	5	4	4	4	1																			1.00793
-1.61	3	3	3	2	2	2	2	2	3	2	3	3	2	3	2	2	1	2	3	1	1	1																			-0.532942
-5.6	2	1	1	1	1	1	1	1	1	1	1	1	1	2	1	2	1	1	1	1	1	1																			-1.52036
-3.05	3	2	3	3	2	1	1	2	1	1	1	1	2	2	1	1	2	2	3	1	1	1																			1.20924
-4.93	3	2	2	1	1	1	1	2	1	1	1	1	1	1	1	1	1	1	1	1	1	1																			-0.0598197
0.61	4	3	3	3	4	3	3	5	3	3	3	3	4	3	3	3	3	3	3	3	3	3																			0.826715
-10	1	1	1	1	1	1	1	1	1	1	1	1	1	1	1	1	1	1	1	1	1	1																			0.819309
-4.93	2	1	1	1	1	1	1	2	1	1	1	2	1	2	1	2	1	1	1	1	1	1																			0.699259
-4.44	2	1	1	2	1	1	1	2	1	1	1	1	2	2	1	2	1	2	1	1	1	1																			-0.429245
-5.6	3	1	1	1	1	1	1	2	1	1	1	1	1	1	1	1	1	1	1	1	1	1																			-1.4888
-10	1	1	1	1	1	1	1	1	1	1	1	1	1	1	1	1	1	1	1	1	1	1																			0.639907
-4.23	1	2	1	1	1	1	2	4	1	1	1	2	1	2	1	1	2	1	1	1	1	1																			-0.412113
-5.6	2	1	1	1	1	1	1	2	1	1	1	2	1	1	1	1	1	1	1	1	1	1																			-2.03057
-2.62	3	1	2	1	3	1	1	2	1	1	2	1	2	2	1	2	2	4	2	2	3	1																			-0.999705
-1.27	3	2	1	2	2	2	1	2	2	2	2	2	2	2	3	3	3	3	3	3	3	3																			0.55887
-6.09	1	1	1	1	1	1	1	1	1	1	1	1	1	1	1	1	1	3	1	1	1	1																			0.437312
-6.87	2	1	1	1	1	1	1	1	1	1	1	1	1	1	1	1	1	1	1	1	1	1																			-0.268052
-6.09	2	1	1	1	1	1	1	1	1	1	1	2	1	1	1	1	1	1	1	1	1	1																			0.3203
-2.09	2	2	2	2	2	2	2	2	2	2	2	2	2	2	2	2	2	2	2	2	2	2																			-0.244809
-2.76	2	2	1	1	3	2	2	3	1	1	2	4	3	3	1	1	1	2	1	1	1	1																			1.52695
-5.23	2	1	1	1	1	1	2	1	1	1	1	1	2	2	1	1	1	1	1	1	1	1																			1.90371
-10	1	1	1	1	1	1	1	1	1	1	1	1	1	1	1	1	1	1	1	1	1	1																			-0.728476
-6.87	2	1	1	1	1	1	1	1	1	1	1	1	1	1	1	1	1	1	1	1	1	1																			0.26615
-3.05	2	2	1	1	2	2	2	2	1	1	2	2	2	2	2	2	2	2	1	2	1	1																			-0.0108253
-10	1	1	1	1	1	1	1	1	1	1	1	1	1	1	1	1	1	1	1	1	1	1																			1.84691
-6.87	2	1	1	1	1	1	1	1	1	1	1	1	1	1	1	1	1	1	1	1	1	1																			-0.619943
-2.48	2	2	2	2	3	1	3	2	1	1	2	2	2	2	2	2	2	2	1	2	2	1																			-1.5764
-3.85	2	2	2	1	2	1	2	2	1	1	1	1	1	2	2	2	1	2	1	1	1	1																			-0.0279636
-6.09	2	1	1	1	1	1	2	1	1	1	1	1	1	1	1	1	1	1	1	1	1	1																			1.69203
-3.85	2	1	2	1	2	1	2	2	2	1	1	1	1	1	1	2	2	1	2	1	2	1																			-0.0529997
-10	1	1	1	1	1	1	1	1	1	1	1	1	1	1	1	1	1	1	1	1	1	1																			1.42619
-6.87	2	1	1	1	1	1	1	1	1	1	1	1	1	1	1	1	1	1	1	1	1	1																			-1.26891
-10	1	1	1	1	1	1	1	1	1	1	1	1	1	1	1	1	1	1	1	1	1	1																			-1.04975
-1.16	3	3	2	3	3	2	2	2	2	1	2	2	2	2	3	3	2	3	2	2	3	3																			0.375899
-4.23	3	2	2	2	2	1	1	3	1	1	1	1	1	1	1	1	1	1	1	1	1	1																			1.1907
-2.09	2	2	2	2	2	2	2	2	2	2	2	2	2	2	2	2	2	2	2	2	2	2																			-0.139719
-6.87	2	1	1	1	1	1	1	1	1	1	1	1	1	1	1	1	1	1	1	1	1	1																			-0.493064
-6.09	2	2	1	1	1	1	1	1	1	1	1	1	1	1	1	1	1	1	1	1	1	1																			0.744124
-10	1	1	1	1	1	1	1	1	1	1	1	1	1	1	1	1	1	1	1	1	1	1																			1.08339
-6.87	2	1	1	1	1	1	1	1	1	1	1	1	1	1	1	1	1	1	1	1	1	1																			-1.64024
-10	1	1	1	1	1	1	1	1	1	1	1	1	1	1	1	1	1	1	1	1	1	1																			-0.521602
-10	1	1	1	1	1	1	1	1	1	1	1	1	1	1	1	1	1	1	1	1	1	1																			1.24183
-2.9	2	1	1	1	1	1	1	1	1	2	3	2	3	3	1	2	2	3	2	2	2	1																			-0.335881
-4.23	2	1	2	3	3	1	1	2	1	1	1	1	1	2	1	1	1	1	1	1	1	1																			-2.30259
-6.09	2	1	1	1	1	1	1	2	1	1	1	1	1	1	1	1	1	1	1	1	1	1																			-0.776502
-10	1	1	1	1	1	1	1	1	1	1	1	1	1	1	1	1	1	1	1	1	1	1																			0.0704745
-1.97	2	1	1	1	2	1	4	3	1	2	3	3	2	3	1	1	2	2	4	3	2	1																			-0.0470254
-4.44	2	1	1	1	2	1	1	1	1	1	2	1	1	2	1	2	1	1	2	1	2	1																			0.59629
-6.87	2	1	1	1	1	1	1	1	1	1	1	1	1	1	1	1	1	1	1	1	1	1																			-0.845705
-4.67	2	1	1	1	1	1	1	1	2	1	1	1	1	2	1	2	1	1	2	1	2	1																			0.645739
-4.67	3	3	3	3	3	3	3	3	3	2	3	2	2	2	2	3	2	2	2	2	2	2																			-0.167354
-4.67	2	2	1	2	2	1	1	2	1	1	2	1	1	1	2	1	2	1	1	2	2	1																			-0.583998
-4.67	2	2	1	1	2	1	1	2	1	1	1	1	1	2	1	1	1	1	1	1	2	1																			0.911773
-4.67	2	2	2	2	2	2	1	2	1	1	1	1	1	1	1	1	1	1	1	1	1	1																			0.958926
-4.67	3	3	3	3	3	3	3	3	1	2	3	4	4	3	2	2	2	4	3	3	2	1																			1.00451
-4.67	1	2	1	1	2	1	2	2	1	1	2	1	2	2	1	2	2	2	1	1	2	1																			-0.111497
-4.67	2	2	2	2	2	1	1	1	1	1	1	1	1	1	1	1	1	1	1	1	1	1																			-1.10286
-4.67	1	1	1	1	1	1	1	1	1	1	1	1	1	1	1	2	1	1	1	1	1	1																			0.393527
-4.67	3	3	3	3	3	3	3	3	3	3	3	3	3	3	3	3	3	3	3	3	3	3																			0.138174
-4.67	3	1	1	2	2	1	1	1	1	1	2	1	1	1	1	1	1	2	1	1	1	1																			-0.376967
-4.67	1	1	1	1	1	1	1	1	1	1	1	1	1	1	2	2	2	1	1	1	2	1																			-0.409781
-4.67	2	1	2	1	1	1	1	1	1	1	1	1	1	1	1	3	1	2	1	1	3	1																			0.137557
-4.67	1	1	1	1	1	1	1	1	1	1	1	1	1	1	1	1	1	1	1	1	1	1																			-1.17012
-4.67	1	1	1	1	1	1	1	1	1	1	1	1	1	1	1	1	1	1	1	1	1	1																			0.378363
-4.67	2	2	1	2	2	1	1	2	1	2	1	2	2	2	1	3	1	1	2	1	2	1																			-1.60403
-4.67	2	1	1	1	2	1	1	1	1	1	1	1	1	2	1	1	2	1	1	1	1	1																			1.60542
-4.67	3	2	1	1	3	2	1	1	1	2	1	1	1	1	1	1	1	1	1	1	1	1																			1.23115
-4.67	1	1	1	1	1	1	1	1	1	1	1	1	1	1	1	1	1	1	1	1	1	1																			-0.080986
-4.67	3	4	4	2	2	2	3	4	2	1	2	3	2	1	1	3	1	3	3	2	4	1																			-0.750699
-4.67	3	3	2	2	2	1	2	4	1	1	1	1	1	1	1	2	1	2	2	1	2	2																			-0.0290356
-4.67	1	2	1	1	1	1	2	1	1	1	2	1	1	1	1	2	1	1	1	1	1	1																			0.636905
-6.87	1	1	1	1	1	1	1	2	1	1	1	1	1	1	1	1	1	1	1	1	1	1																			1.28603
-0.3	3	2	2	3	3	4	3	2	3	1	4	4	3	4	3	2	1	3	3	4	2	1																			0.459559
-5.23	2	1	1	1	1	1	1	3	1	1	1	2	1	1	1	1	1	1	1	1	1	1																			1.36425
-6.09	2	1	1	1	1	1	1	2	1	1	1	1	1	1	1	1	1	1	1	1	1	1																			-0.237407
-4.93	1	1	1	1	2	2	2	2	1	1	1	1	1	1	1	2	1	1	1	1	1	1																			-1.1756
-3.67	3	1	1	1	1	1	1	2	1	1	2	2	2	2	2	2	1	1	2	1	2	1																			-0.658133
-0.69	4	3	2	3	3	2	3	2	2	2	3	4	3	4	2	2	3	2	2	2	2	2																			-0.0922728
-4.22	2	1	1	1	2	1	1	1	1	1	1	2	2	2	2	1	2	2	1	1	1	1																			-0.0421244
-10	1	1	1	1	1	1	1	1	1	1	1	1	1	1	1	1	1	1	1	1	1	1																			-1.08573
-4.67	1	1	1	2	3	1	2	1	1	1	1	1	1	2	2	1	1	1	1	1	1	1																			0.315553
-3.03	1	1	1	1	2	1	1	2	1	1	2	1	1	2	1	4	2	3	2	1	5	1																			1.69718
-3.03	2	2	2	1	2	1	1	3	1	1	2	2	2	2	2	2	2	2	1	1	2	1																			2.79892
-6.87	1	1	1	1	1	1	1	2	1	1	1	1	1	1	1	1	1	1	1	1	1	1																			-0.875394
-6.09	2	1	2	1	1	1	1	1	1	1	1	1	1	1	1	1	1	1	1	1	1	1																			0.440091
-2.74	4	3	2	1	3	1	2	2	1	1	2	1	2	2	2	2	1	1	2	2	1	2																			-0.0603552
-4.22	3	2	2	1	1	1	1	2	2	1	2	1	1	1	1	1	2	1	1	1	1	1																			0.361407
-4.67	2	2	2	2	2	1	1	1	1	1	1	1	1	1	1	1	1	1	1	1	2	1																			0.618646
-6.09	1	1	1	1	2	2	1	1	1	1	1	1	1	1	1	1	1	1	1	1	1	1																			0.101958
-0.2	4	4	2	1	4	1	4	4	2	1	5	2	4	4	4	1	4	4	1	2	2	1																			0.514954
-5.23	2	1	1	1	1	1	1	2	1	1	1	1	1	1	2	2	1	1	1	1	1	1																			0.299592
-4.22	2	1	1	1	2	1	1	2	1	1	2	1	2	1	1	1	1	1	2	2	2	2																			-1.46804
-5.6	2	1	1	2	1	1	1	1	1	1	1	1	1	1	1	1	1	2	1	1	1	1																			-0.519938
-6.87	2	1	1	1	1	1	1	1	1	1	1	1	1	1	1	1	1	1	1	1	1	1																			0.89452
-10	1	1	1	1	1	1	1	1	1	1	1	1	1	1	1	1	1	1	1	1	1	1																			-1.20055
-10	1	1	1	1	1	1	1	1	1	1	1	1	1	1	1	1	1	1	1	1	1	1																			0.31274
-3.67	1	2	2	2	1	1	2	1	1	1	2	1	1	2	2	2	2	2	1	1	2	1																			-0.759346
-10	1	1	1	1	1	1	1	1	1	1	1	1	1	1	1	1	1	1	1	1	1	1																			-1.18158
-5.6	1	2	1	1	1	1	1	1	1	1	1	2	1	2	1	1	1	1	1	1	1	1																			-0.248278
-6.87	2	1	1	1	1	1	1	1	1	1	1	1	1	1	1	1	1	1	1	1	1	1																			0.794835
-10	1	1	1	1	1	1	1	1	1	1	1	1	1	1	1	1	1	1	1	1	1	1																			0.504933
-6.87	1	1	1	1	1	1	1	1	1	1	1	1	1	1	1	1	1	1	1	1	2	1																			-0.9053
-2.46	2	1	2	1	3	3	2	2	1	1	2	2	3	3	2	2	2	3	1	1	1	1																			0.131458
-10	1	1	1	1	1	1	1	1	1	1	1	1	1	1	1	1	1	1	1	1	1	1																			-0.122512
-4.93	1	1	2	1	1	1	1	3	2	1	1	2	1	1	1	1	1	1	1	1	1	1																			0.659938
-6.87	2	1	1	1	1	1	1	1	1	1	1	1	1	1	1	1	1	1	1	1	1	1																			0.467395
-3.84	3	3	3	3	1	1	1	2	1	1	1	1	1	2	1	1	1	1	1	1	1	1																			0.811522
-6.09	1	1	1	1	1	1	2	1	1	1	1	1	1	1	1	1	1	1	1	2	1	1																			-1.16077
-1.45	4	2	2	2	2	2	2	3	1	2	2	3	2	2	2	3	2	3	3	2	2	1																			-0.751004
-4.22	2	2	3	2	1	1	1	3	1	1	1	1	1	1	2	1	1	1	1	1	1	1																			0.936393
-2.19	3	2	1	2	2	2	2	2	2	2	2	2	2	2	2	2	2	2	2	2	2	1																			-0.0760747
-5.6	3	1	1	1	1	1	1	1	1	1	1	1	1	1	1	1	1	1	1	1	2	1																			0.466541
-4.67	1	2	2	1	1	1	1	2	1	1	1	2	1	2	1	1	2	1	1	1	1	1																			0.195116
-4.93	2	2	1	1	1	2	2	2	1	1	1	1	1	1	1	1	1	1	1	1	1	1																			-0.14451
-3.18	3	2	1	2	1	1	2	2	1	1	4	4	2	1	1	1	1	2	1	1	1	1																			0.410696
-5.6	2	1	2	1	2	1	1	1	1	1	1	1	1	1	1	1	1	1	1	1	1	1																			0.67437
-2.19	2	1	2	2	1	1	1	2	1	1	2	4	2	3	2	3	1	3	3	2	3	2																			-0.689621
-4.44	2	2	1	1	2	2	1	1	1	1	2	2	2	1	1	1	1	1	1	1	1	1																			0.395512
-10	1	1	1	1	1	1	1	1	1	1	1	1	1	1	1	1	1	1	1	1	1	1																			-0.310972
-4.93	1	1	1	1	1	1	1	2	1	1	2	2	2	2	1	1	1	1	1	1	1	1																			0.574589
-4.44	3	3	2	1	1	1	1	2	1	1	1	1	1	1	1	1	1	1	2	1	1	1																			0.57513
-6.87	1	1	1	1	1	1	1	1	1	1	2	1	1	1	1	1	1	1	1	1	1	1																			-0.850528
-4.44	1	2	1	1	1	1	2	2	1	1	1	2	2	2	1	2	1	1	1	1	1	1																			-0.162701
-3.03	3	2	2	2	2	2	3	1	1	1	2	3	2	2	1	1	1	2	1	1	1	1																			-0.391132
-3.34	2	2	1	2	2	2	2	2	1	1	2	2	2	2	1	1	2	2	1	1	1	1																			-0.907492
-4.93	2	2	1	1	2	1	1	2	1	1	2	1	1	1	1	1	1	1	1	1	1	1																			-0.333212
-4.22	2	2	2	2	2	1	1	2	2	1	2	1	1	1	1	1	1	1	1	1	1	1																			1.3222
-6.09	1	2	1	1	1	1	1	2	1	1	1	1	1	1	1	1	1	1	1	1	1	1																			-1.68693
-4.03	2	2	1	2	1	1	1	2	1	1	1	1	1	2	1	2	2	1	2	1	2	1																			0.890873
-4.93	1	1	1	2	1	1	1	2	1	2	2	1	1	1	1	1	1	1	1	2	1	1																			0.225149
-5.6	2	2	2	1	1	1	1	1	1	1	1	1	1	1	1	1	1	1	1	1	1	1																			-0.736077
-5.6	3	1	1	1	1	1	1	1	1	1	1	1	2	1	1	1	1	1	1	1	1	1																			0.616702
-5.6	2	2	1	1	1	1	1	1	2	1	1	1	1	1	1	1	1	1	1	1	1	1																			0.473206
0.97	5	3	5	5	4	3	3	4	3	3	4	3	4	4	2	3	2	5	3	2	3	1																			0.229152
-3.84	2	1	1	2	1	1	1	3	1	1	1	2	2	3	2	1	1	2	1	1	1	1																			1.48166
-10	1	1	1	1	1	1	1	1	1	1	1	1	1	1	1	1	1	1	1	1	1	1																			-0.400314
-3.84	3	2	1	1	2	1	1	3	1	1	2	2	2	1	2	1	1	1	1	1	1	1																			-0.556279
-4.67	1	1	2	1	1	1	1	3	1	1	3	1	1	1	1	1	1	1	2	1	1	1																			-0.706113
-2.19	2	2	2	2	2	2	2	2	2	2	2	2	2	2	2	2	2	2	2	2	2	2																			1.79627
-3.67	4	2	2	1	1	1	1	2	1	1	2	1	2	2	1	2	1	1	1	1	2	1																			1.95538
-3.5	3	1	2	1	2	2	2	3	1	1	2	2	1	2	1	2	1	1	1	1	1	1																			0.606005
-4.67	3	2	2	1	1	1	1	1	1	1	1	1	1	2	1	1	1	2	1	1	1	1																			1.97975
-10	1	1	1	1	1	1	1	1	1	1	1	1	1	1	1	1	1	1	1	1	1	1																			0.503371
-4.44	1	2	2	2	2	2	2	1	1	1	2	1	1	1	1	1	1	1	1	1	1	1																			0.290643
-10	1	1	1	1	1	1	1	1	1	1	1	1	1	1	1	1	1	1	1	1	1	1																			-0.0810621
-3.18	2	2	2	2	2	1	2	2	1	1	2	1	2	2	2	2	1	2	1	1	2	1																			1.15942
-5.6	3	1	1	1	1	1	1	1	1	1	1	1	1	2	1	1	1	1	1	1	1	1																			-0.040593
-5.6	2	1	1	1	2	1	1	2	1	1	1	1	1	1	1	1	1	1	1	1	1	1																			0.0940406
-5.6	2	2	1	1	1	1	1	2	1	1	1	1	1	1	1	1	1	1	1	1	1	1																			0.723397
-4.44	3	2	1	2	1	2	2	1	1	1	2	1	1	1	1	1	1	1	1	1	1	1																			-0.382722
-4.44	2	1	1	2	1	1	1	2	1	1	2	2	2	1	1	2	1	1	1	1	1	1																			1.47481
-2.46	2	2	2	2	2	2	3	3	2	2	2	1	1	2	2	2	2	2	1	1	2	1																			-0.512945
-0.49	3	2	2	2	3	3	2	4	1	1	4	4	3	4	4	2	4	2	3	2	2	1																			0.520727
-10	1	1	1	1	1	1	1	1	1	1	1	1	1	1	1	1	1	1	1	1	1	1																			-0.114885
-0.69	3	1	3	4	2	1	1	3	2	2	3	2	3	2	4	2	2	4	4	2	5	3																			0.516438
-3.5	3	2	2	2	2	1	2	2	1	1	2	1	1	1	1	2	1	2	1	1	2	1																			-0.28315
-3.03	3	2	2	2	2	1	2	2	1	2	2	1	2	2	1	2	2	2	1	1	1	1																			0.94748
-3.18	2	2	2	1	2	2	2	1	1	2	2	2	2	2	2	1	2	2	1	1	1	1																			0.958685
-0.69	3	2	3	3	2	2	3	3	2	2	4	4	2	4	2	2	2	4	2	2	2	2																			3.06216
-1.22	5	1	1	2	2	2	2	3	1	1	3	3	4	3	2	2	2	4	3	2	2	2																			-0.165647
-4.03	2	2	2	1	2	1	1	2	1	1	1	2	2	2	1	1	2	1	1	1	1	1																			-0.046183
-1.81	3	2	2	2	3	2	3	2	2	2	2	2	2	2	2	2	2	2	2	2	2	2																			-0.580645
-10	1	1	1	1	1	1	1	1	1	1	1	1	1	1	1	1	1	1	1	1	1	1																			0.501461
-6.09	2	1	1	1	1	1	1	1	1	1	2	1	1	1	1	1	1	1	1	1	1	1																			-1.11845
-10	1	1	1	1	1	1	1	1	1	1	1	1	1	1	1	1	1	1	1	1	1	1																			0.421875
-2.88	2	2	2	2	2	2	2	2	1	1	2	2	1	2	2	2	2	2	1	1	2	1																			1.63207
-4.93	2	2	2	1	1	1	1	2	1	1	2	1	1	1	1	1	1	1	1	1	1	1																			-3.37721
-4.67	2	2	1	1	2	2	2	1	1	1	1	1	1	1	2	1	1	1	1	1	1	1																			0.591818
-3.84	2	1	1	1	2	1	2	1	2	1	3	1	1	1	1	2	1	2	2	2	1	1																			0.230802
-2.19	2	2	2	2	2	3	2	3	1	1	2	2	2	2	2	2	2	2	2	2	2	1																			-1.06649
-2.19	2	2	2	2	2	2	2	2	2	2	2	2	2	2	2	2	2	2	2	2	2	2																			1.09196
-2.88	3	2	1	1	2	2	2	3	1	1	2	2	2	2	2	1	2	2	2	1	1	1																			-1.12404
-1.45	2	2	2	2	2	2	2	2	2	2	3	3	3	3	3	2	2	3	2	2	2	2																			1.05882
-3.18	2	2	1	1	2	2	2	4	2	1	2	2	2	2	1	1	1	2	1	1	1	1																			0.760572
-2.74	2	2	2	1	2	2	2	2	1	2	2	2	2	2	1	2	2	2	2	1	2	1																			1.30516
-2.32	2	2	2	1	1	2	2	3	2	1	3	2	2	3	2	2	2	2	2	1	2	1																			0.555474
-4.93	2	1	1	1	2	1	1	2	1	1	1	2	1	1	2	1	1	1	1	1	1	1																			-0.830812
-3.5	2	2	2	1	1	1	2	2	1	1	2	2	2	2	1	1	1	2	2	1	2	1																			-0.171699
-0.4	4	3	3	2	2	2	3	4	1	2	2	3	4	4	3	3	3	3	2	2	3	1																			-1.80909
-5.6	1	1	2	1	2	1	2	1	1	1	1	1	1	1	1	1	1	1	1	1	1	1																			0.34066
-10	1	1	1	1	1	1	1	1	1	1	1	1	1	1	1	1	1	1	1	1	1	1																			1.6536
-2.74	2	2	2	2	2	1	1	2	1	1	2	2	2	2	2	2	2	2	2	2	2	2																			-1.60848
-3.5	2	2	1	2	1	1	1	2	1	1	1	2	2	2	2	2	2	2	1	1	2	1																			0.450566
-6.87	2	1	1	1	1	1	1	1	1	1	1	1	1	1	1	1	1	1	1	1	1	1																			1.20008
-0.59	3	2	2	3	3	3	2	4	3	1	5	2	4	3	2	2	3	4	1	2	2	1																			-2.10443
-6.87	1	1	1	2	1	1	1	1	1	1	1	1	1	1	1	1	1	1	1	1	1	1																			-0.625516
-6.09	2	2	1	1	1	1	1	1	1	1	1	1	1	1	1	1	1	1	1	1	1	1																			0.234731
-3.67	2	1	1	2	2	2	1	1	1	1	2	2	2	2	2	2	2	1	1	1	1	1																			1.27131
-2.88	2	2	2	2	3	2	2	2	1	1	2	2	2	2	2	1	2	2	1	1	1	1																			0.216918
-3.03	2	2	2	2	2	2	2	2	1	1	2	2	1	2	2	2	2	2	1	1	1	1																			-0.493928
-4.93	2	1	1	1	2	1	1	2	1	2	1	1	1	1	1	1	1	1	1	1	2	1																			-0.272178
-10	1	1	1	1	1	1	1	1	1	1	1	1	1	1	1	1	1	1	1	1	1	1																			0.861342
-6.87	2	1	1	1	1	1	1	1	1	1	1	1	1	1	1	1	1	1	1	1	1	1																			-0.289126
-5.23	2	1	1	1	2	1	1	2	1	1	1	1	1	1	1	1	1	2	1	1	1	1																			0.298952
-4.44	1	1	1	1	2	1	1	1	1	1	2	2	2	1	1	2	1	2	1	1	2	1																			0.252778
-10	1	1	1	1	1	1	1	1	1	1	1	1	1	1	1	1	1	1	1	1	1	1																			-0.473376
-2.74	3	2	1	2	2	2	2	1	1	2	2	1	2	1	2	1	2	3	2	2	2	1																			0.274957
-2.88	2	2	2	2	2	2	2	2	1	1	2	2	2	2	2	1	2	2	1	2	1	1																			2.45942
-0.4	4	4	2	2	4	2	2	4	3	2	4	4	3	2	2	2	2	4	2	2	2	1																			-0.284583
-6.09	1	1	1	1	2	2	1	1	1	1	1	1	1	1	1	1	1	1	1	1	1	1																			-0.740597
1.52	4	3	3	3	5	4	4	4	3	4	5	4	4	3	3	3	4	5	5	3	3	1																			-0.162934
-10	1	1	1	1	1	1	1	1	1	1	1	1	1	1	1	1	1	1	1	1	1	1																			-0.156347
-10	1	1	1	1	1	1	1	1	1	1	1	1	1	1	1	1	1	1	1	1	1	1																			1.45579
-3.5	2	2	1	1	1	2	2	2	1	1	2	1	1	2	2	2	2	2	1	1	2	1																			0.113807
-4.22	3	1	2	2	1	1	2	1	1	1	2	2	2	1	1	1	1	1	1	1	1	1																			-0.826392
-4.93	2	1	1	1	2	1	1	2	1	1	2	1	2	1	1	1	1	1	1	1	1	1																			0.22256
-4.67	1	1	1	1	2	1	1	1	1	1	1	2	1	2	1	2	2	1	1	1	2	1																			-0.369585
-10	1	1	1	1	1	1	1	1	1	1	1	1	1	1	1	1	1	1	1	1	1	1																			-0.718338
-1.45	4	4	2	2	3	3	3	2	2	1	2	2	2	2	2	2	3	2	2	2	1	1																			-0.872033
-5.23	1	1	1	2	1	1	1	2	1	1	1	2	1	2	1	1	1	1	1	1	1	1																			0.776813
-10	1	1	1	1	1	1	1	1	1	1	1	1	1	1	1	1	1	1	1	1	1	1																			-0.310572
-5.23	1	1	1	1	1	1	1	2	1	1	1	2	1	2	1	1	2	1	1	1	1	1																			0.299032
-3.34	2	2	1	1	1	1	1	4	2	1	3	2	3	1	1	1	2	2	1	1	1	1																			-2.00082
-2.48	2	2	2	2	2	2	2	2	1	2	2	2	2	2	2	2	2	1	2	2	2	1																			0.670821
-6.09	2	1	1	1	2	1	1	1	1	1	1	1	1	1	1	1	1	1	1	1	1	1																			-0.0330147
-10	1	1	1	1	1	1	1	1	1	1	1	1	1	1	1	1	1	1	1	1	1	1																			-0.378445
-6.87	1	1	1	1	1	1	1	1	1	1	1	1	1	2	1	1	1	1	1	1	1	1																			0.546215
-4.93	2	1	1	1	2	1	2	2	1	1	1	1	1	1	1	1	1	2	1	1	1	1																			1.48326
-4.44	2	1	1	3	2	1	1	1	1	1	2	2	1	1	1	1	2	1	1	1	1	1																			0.883615
-10	1	1	1	1	1	1	1	1	1	1	1	1	1	1	1	1	1	1	1	1	1	1																			-1.39273
-4.67	2	1	1	1	1	1	1	2	1	1	2	1	1	2	2	1	1	2	1	1	1	1																			-0.523005
3.39	5	5	5	4	5	4	5	5	2	3	5	5	5	4	4	5	5	5	5	5	5	3																			-0.203231
-4.67	2	1	1	1	2	1	2	1	1	1	2	1	1	2	1	1	2	1	1	1	1	1																			0.228838
-6.87	1	1	1	1	1	1	1	2	1	1	1	1	1	1	1	1	1	1	1	1	1	1																			0.4599
0.96	4	3	3	4	4	3	4	3	3	3	3	4	4	4	3	4	3	3	3	3	4	3																			-0.893721
-3.85	2	2	1	1	1	1	1	2	1	1	2	2	2	2	2	2	1	2	1	1	1	1																			0.0582861
-4.67	1	2	1	1	2	1	2	1	1	1	1	1	2	1	2	1	2	1	1	1	1	1																			-0.61661
-2.0961e-13	3	2	3	2	3	2	4	3	3	3	3	3	3	3	3	3	3	4	4	3	2	2																			-1.17408
-4.67	3	1	1	1	2	1	2	1	1	1	1	2	1	1	1	1	1	1	1	1	2	1																			2.23632
-5.23	2	1	1	2	1	1	1	1	1	1	1	1	1	1	1	1	1	1	2	1	2	1																			1.75235
-4.93	2	1	1	1	2	1	2	2	1	1	1	2	1	1	1	1	1	1	1	1	1	1																			-0.77021
-6.87	2	1	1	1	1	1	1	1	1	1	1	1	1	1	1	1	1	1	1	1	1	1																			-2.49049
-6.09	1	1	1	1	2	1	1	1	1	1	2	1	1	1	1	1	1	1	1	1	1	1																			-1.25753
-4.67	1	2	2	1	1	2	2	1	1	1	2	1	1	1	1	2	1	1	1	1	1	1																			0.448704
-6.87	1	1	1	1	1	1	1	1	1	1	1	1	1	2	1	1	1	1	1	1	1	1																			-1.29678

## Sheet: register
9	no	passwd	ability	outfit	item_length	infit	se	age	gender	dept	person	total	email	time
49	-4.93	2	-2.29	0.49	10	0.48	0.45	gender	age	Dept	answer	-1.5		1899-12-31 00:00:04
1	0000032013/04/23	237-1	-1	2.37	10	2.01	0.42	gender	age	Dept	answer	0		1899-12-31 00:00:40
1	0000042013/04/23	48-2.33	-2.33	0.48	10	0.47	0.45	gender	age	Dept	answer	0		1899-12-31 00:02:10
1	0000052013/04/23	80-1.87	-1.87	0.8	10	0.76	0.44	gender	age	Dept	answer	0		1899-12-31 00:00:17
1	0000062013/04/23	111-1.32	-1.32	1.11	10	1.15	0.43	gender	age	Dept	answer	0		1899-12-31 00:01:10
1	0000072013/04/23	141-1.17	-1.17	1.41	10	1.36	0.44	gender	age	Dept	answer	0		1899-12-31 00:00:43
1	0000082013/04/23	141-1.17	-1.17	1.41	10	1.36	0.44	gender	age	Dept	answer	0		1899-12-31 00:05:56
1	0000092013/04/23	141-1.17	-1.17	1.41	10	1.36	0.44	gender	age	Dept	answer	0		1899-12-31 00:21:45
1	0000102013/04/26	141-1.17	-1.17	1.41	10	1.36	0.44	gender	age	Dept	answer	0	Nira

## Sheet: main
item-length	person no.	step diff.		loop_start	loop_end					100	500	5	skew_median	2.5% delta	97.5% delta	box_point	Kurtosis	2.5% delta	97.5% delta	this item21	20% & 80% skewness
22	170	0		51	60							4	3.53	3.4	3.63	3.14				1.905	2.665	3.83	4
threshold		-3.76	step1									4	1.905	1.81	2.04	-1.59
4		-1.91	step2			cells colored in grey to be adjuscted or click						4	2.665	2.56	2.8	0.92				25.375	25.225	25.575
step+1(1-4)	0	1.57	step3									4	3.83	3.76	3.89	4.54				4	4	4
0.945233	100	4.11	step4									4	4	4	4	9.63
												4
	To whom											4
	1				outfit							4
item					36.8947							4
1		50		18	5	5						4
18		500										4
file	data											4
demongrafphic	M	N										4
SE	0.45	0.447214								Adjusted bar size to be		4
Path	D:\CAT							Type	M	1		4
ex_plus =	1								S,V,Me,M,K			4
cut-point	-4								M=mean			4
									S=skewness			4
									Me=median			4
									V=variance			4
									K=kurtosis			4
												4
												4
												4
												4
												4
												4
												4
												4
												4
												4
												4
												4
												4
												4
												4
												4
												4
												4
												4
												4
												4
												4
												4
												4
												4
												4
												4
												4
												4
												4
												4
												4
												4
												4
												4
												4
												4
												4
												4
												4
												4
												4
												4
												4
												4
												4
												4
												4
												4
												4
												4
												4
												4
												4
												4
												4
												4
												4
												4
												4
												4
												4
												4
												4
												4
												4
												4
												4
												4
												4
												4
												4
												4
												4
												4
												4
												4
												4
												4
												4
												4
												4
												4
												4
												4
												4
												4
												4
												4
												4
												4
												4
												4
												4
												4
												4
												4
												4
												4
												4
												4
												4
												4
												4
												4
												4
												4
												4
												4
												4
												4
												4
												4
												4
												4
												4
												4
												4
												4
												4
												4
												4
												4
												4
												4
												4
												4
												4
												4
												4
												4
												4
												4
												4
												4
												4
												4
												4
												4
												4
												4
												4
												4
												4
												4
												4
												4
												4
												4
												4
												4
												4
												4
												4
												4
												4
												4
												4
												4
												4
												4
												4
												4
												4
												4
												4
												4
												4
												4
												4
												4
												4
												4
												4
												4
												4
												4
												4
												4
												4
												4
												4
												4
												4
												4
												4
												4
												4
												4
												4
												4
												4
												4
												4
												4
												4
												4
												4
												4
												4
												4
												4
												4
												4
												4
												4
												4
												4
												4
												4
												4
												4
												4
												4
												4
												4
												4
												4
												4
												4
												4
												4
												4
												4
												4
												4
												4
												4
												4
												4
												4
												4
												4
												4
												4
												4
												4
												4
												4
												4
												4
												4
												4
												4
												4
												4
												4
												4
												4
												4
												4
												4
												4
												4
												4
												4
												4
												4
												4
												4
												4
												4
												4
												4
												4
												4
												4
												4
												4
												4
												4
												4
												4
												4
												4
												4
												4
												4
												4
												4
												4
												4
												4
												4
												4
												4
												4
												4
												4
												4
												4
												4
												4
												4
												4
												4
												4
												4
												4
												4
												4
												4
												4
												4
												4
												4
												4
												4
												4
												4
												4
												4
												4
												4
												4
												4
												4
												4
												4
												4
												4
												4
												4
												4
												4
												4
												4
												4
												4
												4
												4
												4
												4
												4
												4
												4
												4
												4
												4
												4
												4
												4
												4
												4
												4
												4
												4
												4
												4
												4
												4
												4
												4
												4
												4
												4
												4
												4
												4
												4
												4
												4
												4
												4
												4
												4
												4
												4
												4
												4
												4
												4
												4
												4
												4
												4
												4
												4
												4
												4
												4
												4
												4
												4
												4
												4
												4
												4
												4
												4
												4
												4
												4
												4
												4
												4
												4
												4
												4
												4
												4
												4
												4
												4
												4
												4
												4
												4
												4
												4
												4
												4
												4
												4
												4
												4
												4
												4
												4
												4
												4
												4
												4
												4
												4
												4
												4
												4
												4
												4
												4
												4
												4
												4
												4
												4
												4
												4
												4
												4
												4
												4
												4
												4
												4
												4
												4
												4
												4
												4
												4
												4
												4
												4
												4
												4
												4
												4
												4
												4
												4
												4
												4
												4
												4
												4
												4
												4
												4
												4
												4
												4
												4
												4
												4
												4
												4
												4
												4

## Sheet: note
	procedures:
	1	You can organize your data sets as spreadsheets of eap
		If the data set is of polytomy with partial credit model, each item should add step theshold difficulties onto the last bottom rows(810-813)
	2	if you adopt a Rasch rating scale model used in the data set, you only design the step difficutied on c3 to C… in the sheet of main
	3	The grey color in main sheet should be reconfirmed before run the routine such as the type is MEAN, or MEDIAN or sckewness…
		How about the item length in A2 and A9 in main sheet
		B13 is the sheet name to run
		C14 is defined if it needs to run the demographical group in temp sheet designed, and the label defined in B14 in main sheet.
		Output sheet will be appeared when you click the icon of bar chart item-by-item
	4	In temp sheet, you should copy the estimated measrues of person onto to A column, SE on C column, item labels on E column
		The demographical label is designed in column D in temp sheet
		Column B is used for calculation of probabiliy of each item to each person so as to computing the percentiles in top B1,C1,D1 and E2
		If so, the bar chart can be produced and the person you should define in B9 of main sheet.
	5	We use the bootstraping technique to calculating the 95% of expected scores of person on each item
		The last one of bar chart measurement will be shown on the output sheet by the person measure plus the SE which is defiend in temp sheet on Columne C
	6	After all, the Rasch measurement incorporated with bar charts can apply to many fields such as educational teaching performance.
	7	If there are some missing data in that spreadsheet, coding with "." or other not numerical symbol. The program can also perform it well,but there will be no any observed score on it.

## Sheet: temp
	-1.59	0.92	4.54	9.63
3.14	0.06	0.47		Did staff tell you about medication side effects when going home?
3.88	0.03	0.45		Did doctors or nurses give your family information needed to help you?
2.17	0.12	0.4		Did hospital staff talk about your worries and fears?
-0.03	0.27	0.41		Were you ever bothered by noise at night from other patients?
3.5	0.05	0.43		Were you involved in decisions about your care and treatment?
4.3	0.02	0.47		How long was it after using the call button before you got the help you needed?
3.5	0.05	0.43		Did staff tell you how to contact them if worries happened after leaving?
2.98	0.07	0.41		Did you feel you waited a long time to get to a bed on a ward?
3.69	0.04	0.43		How would you rate how well the doctors and nurses worked together?
0.45	0.27	0.4		How organized was the care you received in A&E?
5.37	0.01	0.57		Were you given enough notice of your date of admission?
3.33	0.05	0.42		Were you bothered by noise at night from hospital staff?
1.08	0.22	0.39		Did you have confidence and trust in the doctors treating you?
0.45	0.27	0.4		Did staff say one thing and something quite different happened to you?
1.86	0.14	0.4		Did staff explain the purpose of the medicines so that you could understand?
2.33	0.11	0.4		Did doctors talk in front of you as if you weren't there?
0.61	0.26	0.4		Did you get answers that you could understand from a nurse?
4.09	0.03	0.46		Did hospital staff do everything they could to help you control your pain?
3.69	0.04	0.43
3.88	0.03	0.45
4.09	0.03	0.46
4.54	0.02	0.49
2.02	0.13	0.4
1.7	0.16	0.4
3.69	0.04	0.43
3.33	0.05	0.42
2.02	0.13	0.4
3.5	0.05	0.43
-0.54	0.21	0.42
-1.24	-0.06	0.42
-1.24	-0.06	0.42
-1.41	-0.17	0.42
2.17	0.12	0.4
0.45	0.27	0.4
1.54	0.17	0.4
1.7	0.16	0.4
4.54	0.02	0.49
0.92	0.23	0.39
2.82	0.08	0.41
2.17	0.12	0.4
1.39	0.19	0.39
3.15	0.06	0.41
2.02	0.13	0.4
0.92	0.23	0.39
-1.06	0.03	0.42
1.08	0.22	0.39
1.54	0.17	0.4
4.09	0.03	0.46
4.54	0.02	0.49
2.17	0.12	0.4
6.14	0.01	0.67
2.49	0.1	0.4
2.33	0.11	0.4
2.17	0.12	0.4
1.86	0.14	0.4
3.69	0.04	0.43
0.77	0.25	0.4
1.7	0.16	0.4
2.82	0.08	0.41
3.69	0.04	0.43
1.39	0.19	0.39
1.7	0.16	0.4
1.7	0.16	0.4
0.92	0.23	0.39
0.45	0.27	0.4
5.07	0.01	0.54
-0.2	0.26	0.41
2.98	0.07	0.41
2.65	0.08	0.4
3.33	0.05	0.42
0.13	0.28	0.4
-1.24	-0.06	0.42
-1.59	-0.29	0.42
-1.06	0.03	0.42
-1.24	-0.06	0.42
-0.37	0.24	0.41
-0.2	0.26	0.41
0.45	0.27	0.4
-0.88	0.11	0.42
0.61	0.26	0.4
0.77	0.25	0.4
1.7	0.16	0.4
2.65	0.08	0.4
3.88	0.03	0.45
3.5	0.05	0.43
6.14	0.01	0.67
3.88	0.03	0.45
0.61	0.26	0.4
2.98	0.07	0.41
1.86	0.14	0.4
1.23	0.2	0.39
3.88	0.03	0.45
5.07	0.01	0.54
0.29	0.28	0.4
1.23	0.2	0.39
4.54	0.02	0.49
2.98	0.07	0.41
2.82	0.08	0.41
5.73	0.01	0.61
1.23	0.2	0.39
2.82	0.08	0.41
5.07	0.01	0.54
4.79	0.02	0.51
1.7	0.16	0.4
4.3	0.02	0.47
4.79	0.02	0.51
2.17	0.12	0.4
1.86	0.14	0.4
6.14	0.01	0.67
5.07	0.01	0.54
1.54	0.17	0.4
4.54	0.02	0.49
6.14	0.01	0.67
3.33	0.05	0.42
1.7	0.16	0.4
4.54	0.02	0.49
0.92	0.23	0.39
2.02	0.13	0.4
-1.41	-0.17	0.42
-0.37	0.24	0.41
2.02	0.13	0.4
0.45	0.27	0.4
4.09	0.03	0.46
6.63	0	0.74
9.63	0	1.9
4.09	0.03	0.46
6.63	0	0.74
6.63	0	0.74
6.63	0	0.74
6.14	0.01	0.67
8.23	0	1.13
6.63	0	0.74
7.27	0	0.86
5.07	0.01	0.54
6.63	0	0.74
9.63	0	1.9
6.14	0.01	0.67
4.79	0.02	0.51
1.39	0.19	0.39
5.07	0.01	0.54
1.7	0.16	0.4
2.65	0.08	0.4
3.5	0.05	0.43
3.88	0.03	0.45
0.77	0.25	0.4
2.17	0.12	0.4
2.49	0.1	0.4
3.5	0.05	0.43
4.79	0.02	0.51
2.17	0.12	0.4
7.27	0	0.86
4.3	0.02	0.47
2.49	0.1	0.4
0.92	0.23	0.39
0.61	0.26	0.4
1.23	0.2	0.39
3.69	0.04	0.43
1.39	0.19	0.39
1.7	0.16	0.4
0.29	0.28	0.4
2.17	0.12	0.4
1.08	0.22	0.39
5.07	0.01	0.54
3.5	0.05	0.43
4.79	0.02	0.51
2.65	0.08	0.4
3.5	0.05	0.43
1.08	0.22	0.39
0.29	0.28	0.4
1.86	0.14	0.4

## Sheet: output
36.8947																																																	Item
outfit=2.46		<better performance score worse> person=1
Infit=2.57		|Z|	■	10	12	14	16	18	20	22	24	26	28	Skewness=1.61;(95%CI=1.51 to 1.7)	32	34	36	38	40	42	44	46	48	50	52	54	56	58	60	62	64	66	68	70	72	74	76	78	80	82	84	86	88	90	92	94	96	98	Difficulty
Did staff tell you about medication side effects when going home?		2																									＋	├	◆																				3.78
																								∥
Did doctors or nurses give your family information needed to help you?	*	2																									＋		◆	┤																			2.76
																								∥
Did hospital staff talk about your worries and fears?		1																											＋	◆																			2.22
																								∥
Were you ever bothered by noise at night from other patients?		1																											＋	◆	┤																		1.58
																								∥
Were you involved in decisions about your care and treatment?		1																											＋		◆																		0.67
																								∥
How long was it after using the call button before you got the help you needed?		0																													◆	┤																	0.42
																								∥
Did staff tell you how to contact them if worries happened after leaving?	*	2																											＋			◆																	-0.3
																								∥
Did you feel you waited a long time to get to a bed on a ward?		1																													＋	◆	┤																-0.63
																								∥
How would you rate how well the doctors and nurses worked together?		1																													＋	◆	┤																-0.71
																								∥
How organized was the care you received in A&E?	*	3																											＋			├	◆																-0.95
																								∥
Were you given enough notice of your date of admission?	*	3																											＋			├	◆																-1.08
																								∥
Were you bothered by noise at night from hospital staff?	*	3																											＋			├	◆																-1.1
																								∥
Did you have confidence and trust in the doctors treating you?		1																													＋	├	◆																-1.1
																								∥
Did staff say one thing and something quite different happened to you?		1																													＋	├	◆																-1.1
																								∥
Did staff explain the purpose of the medicines so that you could understand?		0																															◆																-1.1
																								∥
Did doctors talk in front of you as if you weren't there?		0																														├	◆																-1.12
																								∥
Did you get answers that you could understand from a nurse?		0																														├	◆																-1.12
																								∥
Did hospital staff do everything they could to help you control your pain?		0																															◆																-1.12
																								∥
																				Mean=0
																								∥
Measure + SE =3.14 + 0.47																															├	●	┤																outfit=2.46
																								∥								3.14
			■		Worse performing 20% of testers																						●		This tester's bootstaping median value
			■		Intermediate 60% of testers																						─		This tester's Mean with 95%CI
			■		Best performing 20% of testers																						＋		this tester's observed score
																											◆		expected value
[truncated: 11 more columns]

## Sheet: r_report
			Item-By-Item Report of a Maximum Information CAT for a Single Examinee
This test terminated when the SE less than				0.45
Minimum number of items =			10	Item length =			22		Outfit=	1.41
Examinee Name:		Nira		Theta was estimated by maximum likelihood
Examinee ID:		000010		The standard error band plotted as that pluses or minuses MSE around theta
Date tested:		2013-04-26		X=initial theta value C=Correct answer I=incorrect answer
Item	Theta	SE	-6	-5	-4	-3	-2	-1	0	1	2	3	4	5	6	|Z|
16	0	0	----------3----------------------------------------------------------------------													>
22	0.08	0	----------2---------------------------------------------------------------------													>
1	0.17	0	----------3--------------------------------------------------------------------													>
10	-0.33	0.61	------2-----
3	-0.28	0.56	------3-----
2	-0.59	0.52	-----2----
4	-0.99	0.5	-----1----													2.09*
6	-1.02	0.48	-----2----
9	-0.79	0.45	----3---													2.02*
5	-1.17	0.44	----2---
			Cut-point set at -4----------> Toward Bullying tendency :0.74
			>Arbitrarily assigned value, These values were not used to terminate the test.
			* |Z|>2 denotes that unexpected response occurred
			The final theta estimate based on the tested items was -1.17 with a standard error of 0.44,
			resulting in a standard error band of -1.61 to -0.73

## Sheet: procedure
5	Items	difficulty	b1	b2	b3	b4	0	1	2	10	23	10	#DIV/0!	expected	var	z	0	information	se	infit	outfit
16	Being given tasks with unreasonable deadlines	0.04	-3.35	-0.51	1.15	2.87	Never	Now and then	Monthly	Weekly	Daily	3		2.3	0.41	1.09	0	0	0	0	0	1899-12-31 08:26:53
22	Threats of violence or physical abuse or actual abuse	2.56	-0.83	2.01	3.67	5.39	Never	Now and then	Monthly	Weekly	Daily	2		1.44	0.28	1.06	0.08	0	0	0	0
1	Someone withholding information which affects your performance	-2.21	-5.6	-2.76	-1.1	0.62	Never	Now and then	Monthly	Weekly	Daily	3		3.45	0.57	0.6	0.17	0	0	0	0
10	Hints or signals from others that you should quit your job	1.65	-1.74	1.1	2.76	4.48	Never	Now and then	Monthly	Weekly	Daily	2		1.73	0.33	0.47	-0.33	2.68745	0.61	0.61	0.52
3	Being ordered to do work below your level of competence	-0.24	-3.63	-0.79	0.87	2.59	Never	Now and then	Monthly	Weekly	Daily	3		2.42	0.44	0.88	-0.28	3.18878	0.56	0.48	0.42
2	Being humiliated or ridiculed in connection with your work	-0.79	-4.18	-1.34	0.32	2.04	Never	Now and then	Monthly	Weekly	Daily	2		2.68	0.5	0.97	-0.59	3.69822	0.52	0.74	0.66
4	Having key areas of responsibility removed or replaced with more trivial or unpleasant tasks	-0.09	-3.48	-0.64	1.02	2.74	Never	Now and then	Monthly	Weekly	Daily	1		2.36	0.42	2.09	-0.99	4	0.5	1.28	1.25
6	Being ignored or excluded	0.61	-2.78	0.06	1.72	3.44	Never	Now and then	Monthly	Weekly	Daily	2		2.08	0.36	0.13	-1.02	4.34028	0.48	1.14	1.11
9	Intimidating behaviours such as finger-pointing, invasion of personal space, shoving,blocking your way	1.35	-2.04	0.8	2.46	4.18	Never	Now and then	Monthly	Weekly	Daily	3		1.83	0.34	2.02	-0.79	4.93827	0.45	1.38	1.35
5	Spreading of gossip and rumours about you	-0.9	-4.29	-1.45	0.21	1.93	Never	Now and then	Monthly	Weekly	Daily	2		2.73	0.51	1.03	-1.17	5.16529	0.44	1.36	1.41	1899-12-31 07:17:51
																	-0.96

## Sheet: buffer
22		0
1	Someone withholding information which affects your performance	-2.21	-5.6	-2.76	-1.1	0.62	Never	Now and then	Monthly	Weekly	Daily		1
2	Being humiliated or ridiculed in connection with your work	-0.79	-4.18	-1.34	0.32	2.04	Never	Now and then	Monthly	Weekly	Daily		1
3	Being ordered to do work below your level of competence	-0.24	-3.63	-0.79	0.87	2.59	Never	Now and then	Monthly	Weekly	Daily		1
4	Having key areas of responsibility removed or replaced with more trivial or unpleasant tasks	-0.09	-3.48	-0.64	1.02	2.74	Never	Now and then	Monthly	Weekly	Daily		1
5	Spreading of gossip and rumours about you	-0.9	-4.29	-1.45	0.21	1.93	Never	Now and then	Monthly	Weekly	Daily		1
6	Being ignored or excluded	0.61	-2.78	0.06	1.72	3.44	Never	Now and then	Monthly	Weekly	Daily		1
7	Having insulting or offensive remarks made about your person, attitudes or your private life	-0.19	-3.58	-0.74	0.92	2.64	Never	Now and then	Monthly	Weekly	Daily
8	Being shouted at or being the target of spontaneous anger	-1.5	-4.89	-2.05	-0.39	1.33	Never	Now and then	Monthly	Weekly	Daily
9	Intimidating behaviours such as finger-pointing, invasion of personal space, shoving,blocking your	1.35	-2.04	0.8	2.46	4.18	Never	Now and then	Monthly	Weekly	Daily		1
10	Hints or signals from others that you should quit your job	1.65	-1.74	1.1	2.76	4.48	Never	Now and then	Monthly	Weekly	Daily		1
11	Repeated reminders of your errors or mistakes	-0.68	-4.07	-1.23	0.43	2.15	Never	Now and then	Monthly	Weekly	Daily
12	Being ignored or facing a hostile reaction when you approach	-0.57	-3.96	-1.12	0.54	2.26	Never	Now and then	Monthly	Weekly	Daily
13	Persistent criticism of your errors or mistakes	-0.33	-3.72	-0.88	0.78	2.5	Never	Now and then	Monthly	Weekly	Daily
14	Having your opinions ignored	-0.61	-4	-1.16	0.5	2.22	Never	Now and then	Monthly	Weekly	Daily
15	Practical jokes carried out by people you don’t get along with	0.46	-2.93	-0.09	1.57	3.29	Never	Now and then	Monthly	Weekly	Daily
16	Being given tasks with unreasonable deadlines	0.04	-3.35	-0.51	1.15	2.87	Never	Now and then	Monthly	Weekly	Daily		1
17	Having allegations made against you	0.2	-3.19	-0.35	1.31	3.03	Never	Now and then	Monthly	Weekly	Daily
18	Excessive monitoring of your work	-0.41	-3.8	-0.96	0.7	2.42	Never	Now and then	Monthly	Weekly	Daily
19	Pressure not to claim something to which by right you are entitled (e.g. sick leave, holiday entitl	0.37	-3.02	-0.18	1.48	3.2	Never	Now and then	Monthly	Weekly	Daily
20	Being the subject of excessive teasing and sarcasm	1.09	-2.3	0.54	2.2	3.92	Never	Now and then	Monthly	Weekly	Daily
21	Being exposed to an unmanageable workload	0.18	-3.21	-0.37	1.29	3.01	Never	Now and then	Monthly	Weekly	Daily
22	Threats of violence or physical abuse or actual abuse	2.56	-0.83	2.01	3.67	5.39	Never	Now and then	Monthly	Weekly	Daily		1

## Sheet: data
4	3.78	2.76	2.22	1.58	0.67	0.42	-0.3	-0.63	-0.71	-0.95	-1.08	-1.1	-1.1	-1.1	-1.1	-1.12	-1.12	-1.12
3.14	1	1	2	2	2	3	2	3	3	2	2	2	3	3
3.88	3	3	2	2	3	3	4	4	4	4	4	4	3	3	3	3	4	4
2.17	1	1	2	3	2	3	4	3	3	3	4	3	3	3	3	3	3	3
-0.03	0	1	2	1	2	2	2	2	2	2	3	3	2	2	3	2	3	2
3.5	2	3	2	2	3	3	4	3	4	3	3	4	3	4	4	4	4	3
4.3	3	3	2	4	3	3	4	4	4	3	3	4	4	4	4	3	4	3
3.5	2	1	2	4	4	3	2	4	4	3	3	4	3	4	3	4	4	4
2.98	2	2	2	2	3	2	3	3	4	4	3	4	4	2	4	4	4	3
3.69	2	3	2	2	3	3	4	4	3	4	3	3	4	3	4	4	4	4
0.45	0	1	2	1	2	2	2	3	3	3	3	2	2	3	2	3	3	2
5.37	3	3	3	3	4	3	4	4	4	4	4	3	4	4	4	4	4	4
3.33	2	3	2	3	3	2	2	4	3	4	4	4	4	3	4	4	3	3
1.08	2	1	2	1	2	2	3	4	2	3	4	3	2	3	3	2	2	2
0.45	1	1	2	2	2	3	2	2	2	2	3	2	2	2	3	3	3	2
1.86	2	2	2	2	3	2	2	3	4	3	3	3	3	2	4	2	3	3
2.33	2	2	2	2	2	3	2	3	3	3	3	4	3	3	3	3	4	4
0.61	2	2	2	1	1	3	2	2	2	2	2	3	2	3	3	2	3	3
4.09	1	3	2	4	3	3	3	4	4	4	4	4	4	4	3	4	4	3
3.69	1	3	2	2	3	3	3	4	4	4	3	4	4	4	4	3	4	4
3.88	2	1	2	2	3	3	4	4	4	4	4	4	4	4	3	4	4	4
4.09	3	4	3	3	2	3	4	4	4	4	4	3	4	3	4	2	3	4
4.54	3	3	2	3	4	3	4	3	3	4	4	4	4	4	4	4	4	3
2.02	0	1	2	3	2	3	2	4	3	4	4	3	3	3	3	2	4	3
1.7	0	1	2	2	2	3	2	3	3	3	3	4	3	4	2	3	3	4
3.69	2	3	2	3	3	3	4	4	3	4	4	4	3	3	4	3	4	3
3.33	2	3	2	2	3	2	3	4	4	4	4	3	4	3	4	3	3	4
2.02	1	3	2	1	2	3	2	3	3	3	3	3	3	4	3	3	3	4
3.5	2	3	2	1	3	3	4	3	4	3	3	4	4	4	3	4	4	4
-0.54	1	1	2	1	1	2	2	2	2	2	3	2	2	2	2	2	2	2
-1.24	0	0	1	1	1	2	2	2	2	2	2	2	2	2	2	2	2	2
-1.24	0	0	1	1	1	2	1	2	2	3	2	2	2	2	2	2	2	2
-1.41	0	0	1	2	1	2	1	1	2	2	2	2	2	2	2	2	2	2
2.17	2	2	2	3	2	3	4	1	4	3	2	4	3	3	2	3	3	4
0.45	0	1	2	1	2	3	2	2	3	3	2	3	2	3	2	3	2	3
1.54	2	3	2	2	2	2	4	3	2	2	2	3	2	2	4	3	3	3
1.7	2	3	2	1	2	3	3	2	2	2	3	3	3	3	4	3	3	3
4.54	2	3	3	2	3	3	4	4	4	4	4	4	4	4	3	4	4	4
0.92	1	1	2	2	2	3	2	2	2	3	3	2	3	3	2	3	3	3
2.82	1	3	2	4	2	3	4	3	3	3	3	4	3	4	3	3	3	3
2.17	1	3	2	2	3	2	3	3	3	3	3	3	4	2	4	3	3	3
1.39	0	1	2	1	3	3	2	2	4	3	2	2	4	4	3	3	3	3
3.15	2	2	2	2	3	3	4	4	3	4	3	4	3	4	3	3	3	4
2.02	2	2	2	2	3	3	3	3	2	4	4	2	4	3	3	2	3	2
0.92	1	1	2	2	2	2	2	3	3	3	3	2	3	3	2	2	3	3
-1.06	0	1	2	1	1	1	2	1	2	2	2	3	2	2	2	2	2	2
1.08	2	1	2	3	2	2	2	2	2	2	2	3	3	2	4	3	3	3
1.54	0	1	2	2	3	3	4	2	4	2	2	2	3	3	3	4	3	3
4.09	2	2	2	4	3	3	3	3	4	4	3	4	4	4	4	4	4	4
4.54	2	3	2	4	3	3	4	4	4	4	4	4	3	4	4	3	4	4
2.17	1	2	2	2	2	2	3	4	3	3	4	3	3	3	3	4	3	3
6.14	3	3	3	4	3	4	4	4	4	4	4	4	4	4	4	4	4	4
2.49	2	2	2	1	3	3	3	4	3	3	3	3	3	3	3	4	3	4
2.33	1	2	2	2	3	3	4	3	3	3	3	3	3	3	3	3	4	3
2.17	1	3	2	2	3	2	2	3	3	3	3	4	3	3	3	4	3	3
1.86	2	2	2	2	2	3	4	4	2	3	4	2	2	3	3	2	3	3
3.69	2	2	2	3	3	3	3	4	4	3	3	4	4	4	3	4	4	4
0.77	0	1	2	1	2	2	2	2	3	3	3	3	3	3	3	4	2	2
1.7	2	1	2	2	3	3	2	2	3	3	3	2	3	3	3	3	3	4
2.82	2	3	2	2	3	3	3	3	2	3	4	3	3	3	4	3	4	4
3.69	2	2	3	2	4	3	3	3	4	4	3	3	4	4	3	4	4	4
1.39	1	1	2	2	3	2	2	3	3	3	3	3	3	3	2	3	3	3
1.7	1	2	2	2	2	3	2	2	2	3	3	4	2	3	4	4	3	3
1.7	1	2	2	3	2	3	4	2	3	3	2	4	3	2	3	3	3	2
0.92	0	1	2	1	2	3	2	2	3	2	3	3	3	4	2	3	3	3
0.45	2	1	2	2	2	1	3	2	2	2	2	2	3	3	2	3	2	3
5.07	3	3	3	2	4	3	4	4	4	4	4	3	4	4	4	4	4	4
-0.2	0	1	2	1	1	2	2	2	2	3	2	3	2	2	2	3	2	3
2.98	2	3	2	3	3	3	4	3	3	4	4	4	3	3	3	2	3	3
2.65	1	3	2	2	3	3	3	4	3	4	4	3	3	2	3	3	3	4
3.33	2	3	2	2	3	3	4	3	3	4	4	3	4	4	3	4	3	3
0.13	0	1	2	2	1	2	2	2	2	3	2	2	2	3	2	3	3	3
-1.24	0	1	1	0	1	2	2	1	2	2	2	2	2	2	3	2	2	2
-1.59	0	0	1	2	1	2	1	1	1	2	2	2	2	2	2	2	2	2
-1.06	0	1	1	2	1	2	1	1	1	2	2	4	2	2	2	2	2	2
-1.24	0	1	1	1	1	2	2	1	2	2	2	2	2	2	2	2	2	2
-0.37	1	0	2	2	1	2	2	2	2	2	2	2	2	3	2	2	2	3
-0.2	0	1	2	2	1	3	2	2	2	2	3	2	2	2	3	2	2	2
0.45	2	2	2	2	2	2	2	2	2	2	2	3	2	2	4	2	2	2
-0.88	0	1	1	1	1	2	2	2	2	2	2	2	2	2	2	3	2	2
0.61	1	1	2	3	2	2	2	2	2	2	3	3	3	3	3	2	2	2
0.77	1	1	2	1	3	3	2	2	3	3	2	3	3	3	2	3	2	2
1.7	1	1	2	2	2	3	4	3	3	3	4	3	3	3	3	2	3	2
2.65	2	3	2	2	3	3	3	3	3	3	2	3	4	3	4	4	3	3
3.88	2	3	2	3	2	3	4	3	4	3	4	4	4	4	4	4	4	3
3.5	2	2	2	3	3	3	4	4	3	4	4	4	4	4	4	3	3	2
6.14	3	3	3	4	4	3	4	4	4	4	4	4	4	4	4	4	4	4
3.88	1	3	2	3	3	3	4	4	4	4	4	3	4	4	3	3	4	4
0.61	0	2	2	1	2	2	2	2	2	3	3	3	2	3	2	3	3	3
2.98	3	3	2	2	3	3	2	4	3	4	3	3	4	2	4	3	4	3
1.86	1	1	2	2	2	3	3	3	3	4	4	3	2	4	3	2	3	3
1.23	0	1	2	1	2	3	3	3	3	3	3	2	3	3	2	4	3	3
3.88	2	2	2	3	3	3	2	4	4	4	4	4	4	4	4	3	4	4
5.07	2	3	3	3	3	3	4	4	4	4	4	4	4	4	4	4	4	4
0.29	0	1	2	1	2	2	2	2	2	2	2	3	2	3	3	3	3	3
1.23	0	1	2	1	2	3	2	3	3	3	3	4	3	3	3	3	3	2
4.54	1	2	3	3	3	4	3	4	4	4	4	4	4	4	4	4	4	4
2.98	2	3	2	2	3	3	3	3	3	4	4	2	3	3	4	4	4	3
2.82	2	0	2	2	3	3	4	4	4	2	3	3	4	4	3	4	3	4
5.73	3	3	3	4	4	3	4	4	4	3	4	4	4	4	4	4	4	4
1.23	0	1	2	2	1	3	3	3	2	4	4	3	3	3	2	3	2	3
2.82	2	3	3	3	2	3	3	3	3	4	3	4	3	3	3	3	3	3
5.07	3	3	3	3	4	3	4	3	4	4	4	4	4	4	4	3	4	4
4.79	2	2	2	4	3	3	4	4	4	4	4	4	4	4	4	4	4	4
1.7	1	1	2	2	2	3	2	4	3	4	4	2	2	3	3	3	3	3
4.3	3	3	3	2	4	3	3	3	4	4	3	4	4	3	4	4	4	4
4.79	2	2	3	2	4	3	4	4	4	4	4	4	4	4	4	4	4	4
2.17	2	3	2	2	3	3	3	3	3	2	3	4	3	3	3	2	3	3
1.86	1	1	2	2	2	2	2	4	3	4	4	3	3	3	2	3	4	3
6.14	3	3	3	4	3	4	4	4	4	4	4	4	4	4	4	4	4	4
5.07	3	3	2	3	4	3	4	4	4	4	4	4	4	4	4	4	3	4
1.54	1	1	2	3	2	3	3	3	3	2	2	3	3	3	3	3	3	3
4.54	3	3	3	3	4	2	4	2	3	4	4	4	4	4	4	4	4	4
6.14	3	3	3	4	4	3	4	4	4	4	4	4	4	4	4	4	4	4
3.33	2	3	2	3	3	3	4	2	4	2	2	4	4	4	4	4	4	3
1.7	2	1	2	2	3	2	4	4	2	2	4	2	2	3	3	4	3	2
4.54	3	2	3	3	4	3	4	4	4	3	3	3	4	4	4	4	4	4
0.92	0	1	2	3	3	3	2	2	2	2	3	2	3	2	4	3	3	2
2.02	2	1	2	2	3	3	2	3	3	2	2	3	3	4	3	4	3	4
-1.41	0	0	1	0	1	3	1	2	2	2	2	2	2	2	2	2	2	2
-0.37	0	1	2	1	1	2	2	1	2	2	2	3	2	4	2	3	2	2
2.02	1	1	2	2	3	3	2	4	3	4	3	3	3	4	2	3	3	3
0.45	2	1	1	4	1	2	2	2	2	2	2	3	3	2	3	3	2	2
4.09	1	1	3	4	4	4	4	4	3	2	4	4	3	4	4	4	4	4
6.63	4	3	3	4	4	3	4	4	4	4	4	4	4	4	4	4	4	4
9.63	4	4	4	4	4	4	4	4	4	4	4	4	4	4	4	4	4	4
4.09	2	0	3	4	4	4	3	4	4	3	3	4	4	4	3	4	4	4
6.63	3	4	3	4	4	3	4	4	4	4	4	4	4	4	4	4	4	4
6.63	3	4	3	4	4	3	4	4	4	4	4	4	4	4	4	4	4	4
6.63	3	4	3	4	4	3	4	4	4	4	4	4	4	4	4	4	4	4
6.14	4	3	4	4	4	3	4	4	4	4	4	4	3	4	4	4	4	3
8.23	3	4	4	4	4	4	4	4	4	4	4	4	4	4	4	4	4	4
6.63	3	4	3	4	4	3	4	4	4	4	4	4	4	4	4	4	4	4
7.27	4	4	4	3	4	3	4	4	4	4	4	4	4	4	4	4	4	4
5.07	2	3	3	4	3	4	4	4	4	4	4	3	4	4	3	4	4	4
6.63	4	4	3	4	4	3	4	4	4	3	4	4	4	4	4	4	4	4
9.63	4	4	4	4	4	4	4	4	4	4	4	4	4	4	4	4	4	4
6.14	3	3	3	4	4	3	4	4	4	4	4	4	4	4	4	4	4	4
4.79	3	3	2	4	4	3	2	4	3	4	4	4	4	4	4	4	4	4
1.39	1	1	2	2	3	2	2	2	3	3	3	3	3	3	3	3	3	3
5.07	3	3	2	4	4	3	4	4	4	4	3	4	4	3	4	4	4	4
1.7	2	1	2	1	3	3	4	3	2	3	4	2	3	3	3	2	3	3
2.65	2	1	2	2	3	3	4	3	4	3	3	3	3	4	3	3	3	4
3.5	2	2	2	1	4	3	4	4	4	4	4	3	4	3	3	3	4	4
3.88	2	3	2	2	4	3	4	3	4	4	4	3	4	4	3	3	4	4
0.77	2	1	2	1	2	2	3	3	3	2	2	3	3	2	3	2	3	2
2.17	1	2	2	3	3	3	2	2	3	3	3	3	4	3	4	3	3	3
2.49	2	1	2	3	2	3	3	3	3	4	3	3	3	4	3	4	3	3
3.5	3	3	3	3	3	3	4	2	4	2	3	3	4	3	4	4	4	3
4.79	2	3	3	4	4	3	4	3	4	4	3	4	4	3	4	4	4	4
2.17	2	2	2	2	3	2	3	3	3	4	3	2	3	3	3	3	3	4
7.27	4	3	3	4	4	4	4	4	4	4	4	4	4	4	4	4	4	4
4.3	2	3	3	4	4	3	4	4	4	3	3	4	3	3	4	3	4	4
2.49	2	3	2	2	3	3	4	4	2	3	4	3	3	2	4	2	3	3
0.92	1	1	2	2	3	2	2	2	2	3	3	2	3	2	3	3	3	3
0.61	2	1	2	1	2	2	3	3	2	2	3	3	2	2	3	2	2	3
1.23	2	1	2	1	2	2	2	2	3	3	3	3	3	3	3	3	2	4
3.69	2	2	3	4	3	3	2	4	4	4	3	4	4	4	3	4	3	3
1.39	1	1	2	3	2	3	2	4	2	2	3	3	3	3	3	3	2	3
1.7	2	2	2	3	2	2	2	3	2	3	3	3	4	2	4	3	2	3
0.29	2	1	2	1	2	2	2	3	2	3	3	2	2	2	2	3	2	2
2.17	2	1	2	2	2	3	4	4	3	2	3	3	3	4	4	3	2	3
1.08	2	1	2	1	2	3	2	3	2	3	3	3	3	3	3	2	3	2
5.07	3	4	2	4	4	3	4	4	4	4	4	3	4	4	4	3	3	4
3.5	2	3	2	2	3	3	4	3	3	3	3	4	4	3	4	4	4	4
4.79	3	3	2	4	3	4	4	4	4	4	4	4	4	4	4	3	3	3
2.65	0	2	2	2	3	3	2	4	4	4	4	3	3	3	2	4	4	4
3.5	1	2	2	3	3	3	2	4	4	4	4	4	4	3	3	4	4	4
1.08	0	0	2	2	3	3	2	3	3	2	3	2	3	3	2	4	3	3
0.29	0	3	2	3	1	2	2	2	2	2	2	2	3	2	3	3	2	2
1.86	0	1	2	2	3	3	2	2	3	3	3	4	3	4	2	4	3	4
1	0	0	0	0	0	0	0	0	0	0	0	0	0	0	0	0	0	0
2	-3.76	-3.76	-3.76	-3.76	-3.76	-3.76	-3.76	-3.76	-3.76	-3.76	-3.76	-3.76	-3.76	-3.76	-3.76	-3.76	-3.76	-3.76
3	-1.91	-1.91	-1.91	-1.91	-1.91	-1.91	-1.91	-1.91	-1.91	-1.91	-1.91	-1.91	-1.91	-1.91	-1.91	-1.91	-1.91	-1.91
4	1.57	1.57	1.57	1.57	1.57	1.57	1.57	1.57	1.57	1.57	1.57	1.57	1.57	1.57	1.57	1.57	1.57	1.57
5	4.11	4.11	4.11	4.11	4.11	4.11	4.11	4.11	4.11	4.11	4.11	4.11	4.11	4.11	4.11	4.11	4.11	4.11

[truncated: 10 more sheets: report, item, poly2, eap, eap2, fre, eap4, data_buly, Sheet2, Sheet1]
